# Supplementary material for: Characterization of Leptoglossus occidentalis Eggs and Egg Glue
Source: Insects. 2023 Apr 19;14(4):396. doi: 10.3390/insects14040396 (PMC10143709; doi:10.3390/insects14040396)
Supplement: Supplementary file 1 [file insects-14-00396-s001.zip]

Archive with 1 entries (1 files):
- insects-2324995-supplementary.pdf
